# Supplementary material for: A Survey of Current Resources to Study lncRNA-Protein Interactions
Source: Noncoding RNA. 2021 Jun 8;7(2):33. doi: 10.3390/ncrna7020033 (PMC8293367; doi:10.3390/ncrna7020033)
Supplement: Supplementary file 1 [file ncrna-07-00033-s001.zip › Table S2.xlsx]

## Sheet: Recommendation matrix
	General information	NEAT1	MALAT1	HOTAIR	MaTAR25	Lassie	Suggestions
ENCORI (starBase)	RBP-lncRNA interaction details	No information available	RBP-lncRNA Interactions Supported by CLIP-seq Data, interaction of miRNA-lncRNA with Pan-Cancer analysis.	No information available	No information available	No information available	Exclusively on MALAT1, No information on any other lncRNAs
POSTAR2	Gene Summary, RBP binding hotspots, RBP Binding Sites, Genomic location of RBP binding sites, RNA modification within RBP binding sites, RNA editing within RBP binding sites, Translatome Summary, Annotated ORFs, Extended/Truncated ORFs, Other ORFs, References	General information and NEAT1: Cancer TCGA whole-genome SNVs within RBP binding sites, NEAT1: Cancer TCGA whole-exome SNVs within RBP binding sites, GWAS SNPs within RBP binding sites.	General information and MALAT1: Cancer COSMIC SNVs within RBP binding sites.	General information except RNA modification within RBP binding sites available. Variation data available - HOTAIR: SNPs within RBP binding sites, HOTAIR: GWAS SNPs within RBP binding sites, HOTAIR: Cancer TCGA whole-genome SNVs within RBP binding sites, HOTAIR: Cancer TCGA whole-exome SNVs within RBP binding sites, HOTAIR: Cancer COSMIC SNVs within RBP binding sites.	No information available	No information available	RBP and RNA searches, with four major details: binding sites, crosstalk, variation and disease. Buffering issues while loading 'variation' search. No information on less studied lncRNAs.
RAIN	RNA–protein Association and Interaction Networks: interactive network view in STRING, Downloadable PSI-MITAB, TSV network files available	General information	General information	General information	No information available	No information available	Outperforms in predicting ncRNA interactions. No information on less studied lncRNAs.
RNAInter	Interactor 1 (name, category, species), Interactor 2 (name, category, species), Score of the interaction, details (Basic Information, Target Information, RNA Editing, RNA Structure, RNA Localization, RNA Modification, Evidence Support, References, Interaction Network (top 100 interactions), Dynamic Expression)	General information	General information	General information	No information available	No information available	Deatiled information on well studied RNAs. No information on less studied lncRNAs.
NPInter	Name of ncRNA, type, links and ids to database NONCODE, ENSEMBLE if available [Molecule Information,Interaction Information,Disease Annotation,Genome Binding Information,Genome Binding Diagram], Organism	General information	General information	General information	No information available	No information available	Documentation on functional interactions between noncoding RNAs and biomolecules, no information on less explored lncRNAs.
ATtRACT	RBPs and associated motif information only, details include gene name, reference, MOTIF, supporting experiment, GO, LOGO, QScore	Details on RBPs (eg: SRSF1)	Details on RBPs (eg: HNRNPK)	Details on RBPs (Human antigen R (HuR))	No information available	No information available	RBP centric database with motif details and associated external links. No information on latest lncRNA binding proteins.
oRNAment	For transcript search: Total motif abundances (visualization avaialable as treemap and histogram), Distribution of motif by region (visualization available as polar chart and histogram), Distribution of each motif instance for species specific RBPs in the searched genes (represented as boxplot), Detailed results of motif instances in all of the searched genes. For RBP search: Distribution of inst…	General information	General information	General information	No information available	No information available	Well represented, downloadable graphical representation with multiple options in visualization. Detailed information on transcripts and RBPs. No information on latest RNAs or RBPs.
